# Supplementary material for: Homeostatic modulation on unconscious hedonic responses to food
Source: BMC Res Notes. 2017 Oct 26;10:511. doi: 10.1186/s13104-017-2835-y (PMC5658914; doi:10.1186/s13104-017-2835-y)
Supplement: Supplementary file 4 — Additional file 4. Dataset. Raw data. [file 13104_2017_2835_MOESM4_ESM.xls]

## Sheet: Sheet1
Participants' Background			Homeostatic State	Subliminal Preference								Supraliminal Preference								Dutch Eating Behavior Questionnaire
ID	Body Mass Index	Hunger Level		Food				Mosaic				Food				Mosaic				Restrained	Emotional	External
				Fast		Japanese		Fast		Japanese		Fast		Japanese		Fast		Japanese
				Left Visual Field	Right Visual Field	Left Visual Field	Right Visual Field	Left Visual Field	Right Visual Field	Left Visual Field	Right Visual Field	Left Visual Field	Right Visual Field	Left Visual Field	Right Visual Field	Left Visual Field	Right Visual Field	Left Visual Field	Right Visual Field
1	19.3337	4	Hungry	4.5	4.66667	3.58333	3.75	4	3.66667	3.16667	4.08333	6.66667	6.5	4.16667	3.66667	2.83333	3.08333	2.91667	2.58333	1.22222	2.33333	3.3
2	22.0386	5	Hungry	3.75	3.75	3.58333	3.75	2.91667	3.16667	3.41667	3.91667	7.25	7.33333	8	8.16667	5	5	5	5.08333	1.77778	2	4
3	18.37	4	Hungry	4.83333	4.25	5.41667	3.5	4.83333	4.08333	3.91667	3.8	6.66667	7.08333	7	6.41667	3.83333	4.5	3.83333	4.33333	2.88889	3.41667	3.3
4	19.7055	4	Hungry	3.08333	4.25	3.5	4.08333	3.25	3.66667	3.83333	3.5	7.08333	7.41667	7.16667	7.41667	2.25	2.91667	2.66667	3.08333	3	3.58333	4.1
5	22.8	4	Hungry	5.33333	5	5.25	5.25	5.33333	5.33333	5.18182	5.08333	7.08333	7.25	5.83333	7.16667	5.66667	6.16667	5	4.41667	2.88889	3	3.8
6	17.4187	4	Hungry	5.66667	5.33333	6	5.08333	5.75	5.16667	5.58333	4.5	4.58333	5.58333	5.91667	4.66667	4.75	4.66667	5.33333	5	2.44444	3.41667	2.6
7	20.3223	5	Hungry	3.08333	3.83333	4.58333	4	3.91667	4.58333	4.16667	3.33333	8.33333	8.33333	8.91667	8.91667	4.33333	4.66667	4.83333	4.33333	1.88889	4.58333	3.9
8	23.7954	5	Hungry	4.75	4	3.75	4.16667	4.5	4.33333	4.16667	4.58333	8.75	8.83333	8.08333	8	3.75	3.83333	3.5	3.58333	3.33333	1.08333	2.6
9	19.1001	4	Hungry	4.58333	4.66667	4.66667	4.08333	4.75	4.58333	4.66667	4.41667	7.25	7.16667	7.83333	7.91667	5	5	5	5	3.88889	1	2.3
10	19.9432	4	Hungry	4.41667	4.91667	4.75	4.66667	4.75	4.75	4.5	4.33333	6.58333	6.66667	6.33333	6.41667	3.83333	4.08333	3.41667	3.5	2.88889	2.16667	3.5
11	24.4561	4	Hungry	4.66667	3.83333	4.08333	3.5	4	4	4.33333	4.08333	6.91667	6.91667	5	5.08333	2.25	2.5	1.75	1.66667	2	2.83333	3.4
12	21.6311	4	Hungry	5	5.25	4.33333	4	5.25	4.41667	4.25	4.75	6.41667	6.25	5.5	5.41667	1.66667	1.75	1.33333	1.75	2.88889	2.75	2.8
13	20.7612	5	Hungry	1.58333	2.25	2.16667	3	1.33333	1.66667	1.75	2	8.33333	8.33333	8.58333	8.75	4.75	4.91667	4.83333	4.58333	1	1.91667	4.7
14	22.4913	4	Hungry	5.08333	4.91667	4.66667	4.83333	4.75	4.91667	5.33333	4.25	7.18182	7.16667	6.33333	6.16667	3.16667	3.33333	3	3.5	1.33333	2.33333	3.8
15	21.6713	4	Hungry	6	5.08333	5.16667	5.41667	6	5	5.16667	5.75	8.08333	8	7.5	7.58333	3.25	3.75	3	3.25	3	3.58333	3.8
16	21.7738	5	Hungry	3	3.66667	3.83333	3.83333	4.58333	3.33333	4	3.25	6.41667	7.08333	6.41667	6.5	1	1	1	1	2.66667	2.58333	3.2
17	15.9439	4	Hungry	3.33333	3.16667	3.83333	3.25	3.41667	3.66667	3.16667	3.08333	8.91667	9	8.58333	8.41667	5.16667	5.66667	5.16667	4.91667	1.22222	1.08333	4.2
18	23.4375	4	Hungry	4.66667	4.75	4.58333	4.83333	4.83333	4.33333	5	4.5	5.75	5.83333	6.08333	6.25	3.91667	4	3.91667	4	3.11111	4	4.1
19	23.5883	4	Hungry	4.75	4.66667	5.33333	4.58333	4.41667	4.5	5.08333	4.08333	7.33333	7.75	7.33333	7.33333	2.08333	2	2	2	2.77778	4	3.6
20	20.1956	4	Hungry	5.33333	5	4.75	4.91667	5.41667	4.41667	5	4.75	7.25	7.25	6.91667	6.83333	5.16667	5.08333	4.83333	4.91667	1	1.41667	3.3
21	18.9745	4	Hungry	4.83333	5.41667	5.08333	5.16667	5	5.16667	5.16667	4.91667	8	8	7.25	7.5	5.16667	5.33333	4.91667	5.91667	2.77778	2.25	3.2
22	18.3058	4	Hungry	4.58333	4.25	4.41667	4.91667	4.33333	4.58333	4.33333	4.58333	6.66667	6.58333	5.75	5.91667	3.41667	4	3.41667	3.41667	2.33333	2.58333	3.3
23	19.14	5	Hungry	3.83333	3.91667	4.58333	4.41667	4.33333	4.33333	4.5	4	8.83333	8.91667	8	8.16667	2.58333	3.08333	1.83333	1.83333	2.88889	2.25	3.6
24	20.8117	4	Hungry	4.5	5.16667	5.33333	5.33333	4.83333	5.91667	4.91667	4.75	5.66667	5.16667	8.25	8.25	3.58333	3.75	4	3.66667	3.66667	2.5	3.5
25	25.4694	4	Hungry	5.5	4.91667	4.91667	4.91667	4.41667	5.08333	4.91667	5	7	7.5	6.91667	7.08333	3.5	3.66667	3	3.91667	3.44444	2.66667	4.2
26	23.92	4	Hungry	5.5	4.66667	4.75	4.66667	5.25	4.5	4.75	5.41667	7.83333	7.91667	7.75	7.5	3.5	3.16667	3.33333	2.91667	2.88889	1.5	4.2
27	22.27	4	Hungry	4.41667	5.33333	5.75	5.41667	5.16667	4.58333	4.83333	5	8.41667	8.25	8.33333	8.25	1.58333	1.75	1.41667	1.75	2.55556	2.58333	3.5
28	20.7612	4	Hungry	4.58333	4.58333	3.66667	3.41667	4.75	2.83333	4.08333	3.25	9	9	8	8.41667	1	1	1	1	2.88889	4.91667	4.2
29	20.83	1	Satiated	4.75	4.41667	4.91667	4.83333	5.25	4.75	5.16667	5.25	6.08333	6	6.41667	6.33333	4.16667	4.08333	3.83333	3.91667	2.66667	2.41667	3.4
30	20.9573	1	Satiated	5	4.91667	4.58333	5	5	4.5	5.25	4.5	7.25	7.16667	7.33333	7.33333	2.58333	2.25	1.66667	1.66667	2	3.25	3.6
31	22.1003	2	Satiated	4.91667	5.33333	5	5.25	5.41667	6.08333	4.91667	5.33333	5.91667	6.66667	6.66667	7.66667	3	5.91667	3.83333	6	1.77778	2.25	3.8
32	21.1821	1	Satiated	4.58333	4.33333	4.58333	4.75	4.33333	4.41667	4.66667	4.58333	6.16667	6.75	5.58333	6.83333	3.66667	5.08333	3.91667	4.83333	2.33333	2.25	3.3
33	21.2585	2	Satiated	5.08333	4.41667	4.91667	4.83333	4.75	4.41667	4.25	5	5.91667	6.08333	5	5	3.75	4.16667	3.41667	3.66667	2.11111	2.5	3.8
34	23.3067	1	Satiated	4.83333	4.66667	4.5	4.66667	5	4.58333	5.08333	5	6.58333	6.5	6.41667	6.41667	4	3.91667	3.25	3.5	1.88889	1.08333	2.5
35	19.8141	1	Satiated	4.58333	4.83333	4.33333	4.75	4.75	5	4.83333	4.66667	4.75	4.91667	4.63636	4.58333	4.91667	5	5	4.91667	2.88889	2.33333	3.4
36	21.66	1	Satiated	5.33333	4.75	5.33333	5.75	5.08333	5.08333	5.33333	5.08333	6.83333	6.75	7.16667	7.58333	4	4.08333	3.41667	3.91667	2.44444	2.66667	3.8
37	21.9261	1	Satiated	5.41667	5.16667	4.75	4.91667	5	4.83333	5.41667	5.16667	6.58333	6.41667	6.91667	6.66667	3.5	3.75	3.08333	3.25	1.33333	2.33333	4
38	20.8889	1	Satiated	5.66667	4.5	5.25	5.91667	5.83333	5.58333	5.33333	6	6.5	6.41667	7.25	7.58333	5.5	5.91667	2.75	2.75	2.88889	2.5	3.3
39	18.9388	2	Satiated	4.25	3.41667	3.66667	3.58333	3.66667	3.58333	3.75	3.83333	7.66667	7.58333	7.25	7.08333	2.16667	2	2.16667	2.16667	2.33333	2.25	3.2
40	21.19	2	Satiated	5.83333	5.5	5.25	5.5	5.66667	5.58333	5.66667	5.25	7.41667	7.25	7.25	7.08333	4.41667	4.33333	4.41667	4.5	1.55556	2.5	4.1
41	20.0796	1	Satiated	4.83333	4.58333	4.08333	4.41667	4.33333	4.5	4.75	3.91667	4.75	6.16667	5.41667	6.83333	5.16667	5.66667	4	6	2.55556	2.66667	4.3
42	23.53	2	Satiated	5.41667	5.33333	5.25	5.83333	5.91667	5.5	5.33333	5	6.33333	6.91667	6.25	6.58333	4	4.16667	3.58333	3.91667	2.55556	2.25	2.9
43	21.7365	2	Satiated	4.08333	3.75	4.08333	4.16667	4.16667	4.08333	4.08333	3.83333	6.41667	6.75	7.5	7.25	3.75	3.83333	3.58333	3.83333	2	1.91667	4.3
44	20.5688	2	Satiated	5.25	4.66667	5.16667	4.66667	5	4.83333	5.08333	4.91667	8.25	8.08333	7.75	7.75	5.08333	4.75	4.83333	5.08333	2.33333	2.5	4.2
45	20.2694	1	Satiated	5.75	5.25	5.75	5.75	5.58333	5.66667	5.91667	5.91667	7.5	7.58333	7.58333	7.91667	5.83333	6	4.41667	5	2.55556	2.5	4.4
46	20.4294	2	Satiated	4.75	4.25	4.5	4.41667	4.58333	4.5	4.66667	4.33333	4.91667	4.91667	5.83333	5.33333	3.08333	3.16667	3.16667	3.33333	2.55556	3.16667	3.5
47	21.52	1	Satiated	4.58333	4.08333	4.66667	4.5	4.66667	4.08333	4.16667	4.66667	6.66667	6.75	7.83333	7.83333	5.16667	5	4.91667	4.66667	1.55556	2.91667	3.1
48	19.05	1	Satiated	5.66667	4.08333	5.08333	5.08333	4.83333	5.25	4.5	4.66667	4.66667	4.75	5.16667	5.08333	2.75	3.16667	2.41667	2.33333	1.33333	3.5	2.5
49	22.4913	1	Satiated	5.33333	4.25	4.08333	3.66667	5.08333	4.91667	4.33333	3.41667	2.08333	2.41667	3.16667	3.25	2.91667	3	3.33333	3.66667	2.44444	2.25	3.6
50	18.3467	1	Satiated	5.08333	4.58333	5.58333	4.75	5.16667	5.25	5.91667	4.91667	6.16667	6.08333	6.33333	6.75	5.5	5.91667	6.16667	5.83333	1.55556	2.41667	3.2
51	23.939	2	Satiated	5.58333	4.41667	4.41667	4.08333	5.25	5.58333	5.16667	4.33333	5.75	5.91667	4.33333	4.16667	4.58333	4.66667	4.16667	3.83333	1.55556	4.08333	4.5
52	20.28	2	Satiated	4.83333	4.58333	4.66667	3.91667	4.66667	4	4.08333	4.91667	5.83333	5.66667	6.58333	6.75	4.91667	5.75	4.83333	5.83333	4.55556	2.41667	3.2
53	20.7	2	Satiated	5.41667	5	5	5.16667	5	5.33333	5.08333	5	7	7	7.25	7.25	2.16667	2.16667	2.25	2.41667	2.66667	1.16667	3.1
54	18.5178	2	Satiated	5.58333	4.91667	4.83333	5.25	4.66667	5.58333	5.08333	5.08333	6.16667	5.91667	7.16667	7	3.91667	4.25	4	3.58333	2.55556	2.08333	3.8
55	19.1119	1	Satiated	5.16667	5	5.41667	5.41667	4.91667	5.66667	4.83333	5.08333	5.58333	5.91667	4.91667	5.66667	5.08333	5.5	3.66667	4.41667	1.66667	1.41667	2.2
56	18.7328	2	Satiated	4.83333	4.83333	4.58333	4.41667	4.75	4.75	4.33333	4.66667	5.5	5.08333	5.58333	5.58333	4.83333	5	4.5	4.75	1.88889	2.16667	2.8
